# Supplementary material for: The relationship between health literacy, food literacy, and dietary choices—a systematic review
Source: Front Public Health. 2026 Apr 8;14:1769299. doi: 10.3389/fpubh.2026.1769299 (PMC13099290; doi:10.3389/fpubh.2026.1769299)
Supplement: Supplementary file 3 [file Table_3.XLSX]

## Sheet: Literature enquiry
Titel	Author	Study information	Key words	measured HL	measured FL/NL	method
The path to healthy ageing in China: a Peking University-Lancet Commission.	Chen et al.	Commission Report	/	/	/	/
School-based interventions for promoting food and nutrition literacy (FNLIT) in elementary school children: a systematic review protocol.	Doustmohammadian et al.	Review	/	/	/	/
The Connection between Non-Alcoholic Fatty-Liver Disease, Dietary Behavior, and Food Literacy in German Working Adults.	Blaschke et al.	Cross-sectional study; n=372 German working adults; mean+SD age: 50.8±6.3	NAFLD; dietary behavior; food literacy	/	SFLQ and FFL	Questionnaire
Health Literacy and Food Literacy for K-12 Schools in the COVID-19 Pandemic.	Vamos et al.	Conceptual model on literature review	Nutrition and diet behavior; HL; public health; organization and administration of school health programs	/	/	/
Translation and Validation of a brief Health Literacy Instrument for School-Age Children in a Danish Context	Bonde et al.	Validation study; n=805; Danish school-aged children; mean age: 12.2	/	HLSAC	Food Frequency Index	Questionnaire
Health literacy as a determinant of healthy eating and active living in Canadian immigrant youth.	Richter et al.	Case-study; n=38; Canadian immigrant youth; mean age: 16	Health literacy, eating, exercise	HL via photovoice and photo-assisted focus group interviews	/	Qualitative data collection included photovoice and photo-assisted focus group interviews (FGI)
Addressing Social Determinants of Vision Health.	Williams et al.	This article is based on previously conducted studies	Social determinants of health & HL; Eye care delivery; Health disparities	/	/	/
The relationship between nutrition literacy and nutrition information seeking attitudes and healthy eating patterns among a group of palestinians.	Al Tell et al.	Cross-sectional study; n=149; Palestinians; mean+SD age: 20.4±4.9	Nutrition literacy, Diet behavior, food label, FNL, INL and CNL	/	FNL, INL and CNL	Questionnaire
The association and mediation role of Food and Nutrition Literacy (FNLIT) with eatingCross-sectional study behaviors, academic achievement and overweight in 10-12 years old students: a structural equation modelling.	Doustmohammadian et al.	Cross-sectional study; n=803; students; age range: 10-12		/	FNLIT, FFNL, IFNL, FCL, CFNL, FLL	Questionnaire
Exploring the Relationship between School Gardens, Food Literacy and Mental Well-Being in Youths Using Photovoice.	Lam et al.	Qualitative study; n=16; Canadian youth; age range: 14-18	Mental health; FL; photovoice; gardening, cooking activities	/	/	Photovoice methodology
Food Promotion and Children's Health: Considering Best Practices for Teaching and Evaluating Media Literacy on Food Marketing.	Elliott et al.	Perspective / expert commentary article on concepts and practices	Media literacy, FL, food marketing, children, evaluation, health, limited scholarship connects media literacy with foodmarketing and health	/	/	/
Health Literacy in Early Childhood: A Systematic Review of Empirical Studies.	Bánfai-Csonka et al.	Review		/	/	/
Nutrition Knowledge and Food Literacy Among Persons with Multiple Sclerosis—Development and Validation of Patient-Reported Outcome Measures	Riemann-Lorenz et al.	Cross-sectional study; n=148; persons with MS diagnosis; mean+SD age: 47.1±12.5	Multiple sclerosis; food literacy; nutrition knowledge; patient-reported knowledge; outcome measures	HLS-GER subscales coping with illness and health promotion	Questionnaire on MS-specific nutrition knowledge (MSNKQ) and food literacy (MSFLQ), sDQS, Self-Reported Food Literacy Questionnaire (Poelman 2018)	Questionnaire
Adolescents’ Nutrition: The Role of Health Literacy, Family and Socio-Demographic Variables.	Delbosq et al.	Cross-sectional study; n=2145; students; age range: 13-15	Health literacy; adolescent obesity; nutrition; food intake; family; socio-ecological model; social inequalities	HLSAC	HBSC	Questionnaire
Food Next Door: From Food Literacy to Citizenship on a College Campus.	Meyer et al.	Case-study; n= 75; mean+SD age: 30±13	Food literacy; food citizenship; local food; food value chains; experiential learning; nutrition education; self-developed, validated survey	/	/	Intervention, questionnaire
Exploring the Impact of Sociodemographic Characteristics and Health Literacy on Adherence to Dietary Recommendations and Food Literacy.	Forray et al.	Cross-sectional study; n=1572, Romanian adults; mean+SD age: 61±7	Health literacy; dietary recommendations; dietary intake; FL; self-rated health	HLS-EU-Q16	SFLQ, adapted FFQ	Questionnaire
Serving Up FLAN. A Food Literacy and Nutrition Intervention to Fend Off Food Insecurity.	Royer et al.	RCT; n=39, US adults; mean+SD age: 53±17	Food literacy, food insecurity, fruit and vegetable, nutrition, education	/	Household Food Security Survey Module, Six-Item SF	Intervention
Food System Innovations and Digital Technologies to Foster Productivity Growth and Rural Transformation.	Benfica et al.	Analysis	/	/	/	/
Health Literacy enhancement through food guide and hygiene education: a study among Taiwanese students	Chang et al.	RCT; n=92; Taiwanese students; mean+SD age: 13.65±0.07	Health literacy, Taiwan’s daily food guide, food hygiene, education intervention	HL (9 questions)	Questionnaires food guide (9 questions) and food hygiene (9 questions)	Questionnaires
Nutritional needs of children with disabilities in the UAE: understanding predictors and mediators of nutritional knowledge and practices.	Opoku et al.	Cross-sectional study; n=149; UAE parents and teachers; age range: 21 - over 41	Nutrition, Children with disabilities, Parents, Teachers, Health literacy, UAE	/	FNLIT	Questionnaire
Food Insecurity and COVID-19 Vaccination Status and Vaccination Hesitancy in the United States.	Testa et al.	Observational study; n=1741; US adults; mean+SD age: 48±17.5	COVID-19, food insecurity, health, vaccination	/	/	Data were from the 2021 Crime, Health, and Politics Survey (CHAPS), national probability sample, online survey
Counting on U training to enhance trusting relationships and mental health literacy among business advisors: protocol for a randomised controlled trial.	Saxon et al.	Protocol RCT (single blind, two-arm); n=984; Australian adults	Depression; Mental health conditions/first aid; Prevention; SMEs.	/	/	MHFA with RBT or MHFA alone, and complete 3 online surveys at baseline, 2- and 6-month
Health Literacy, Numeracy, and Health Promotion: A Secondary Analysis of the ChooseWell 365 Workplace Trial	Jia et al.	RCT; n=602; US hospital employees; mean+SD age: 43.5±12.3	/	NVS, 3-item General Numeracy Scale (GNS)	Healthy Eating Index 2015 (HEI-2015), Healthy Purchasing Score (HPS)	Questionnaire
Readability and topics of the German Health Web: Exploratory study and text analysis.	Zowalla et al.	Important web sites were identified by applying PageRank; n = 14,193,743 health-related web pages were collected during 370 days	/	/	/	/
Promoting an interdisciplinary food literacy framework to cultivate critical citizenship.	Rowat et al.	not available	/	/	/	/
An Interaction Path of Mothers’ and Preschoolers’ Food- and Physical Activity-Related Aspects in Disadvantaged Sicilian Urban Areas.	Tabacchi et al.	Cross-sectional study; n=79; Sicilian mother and preschoolers; age range: 3-6	Mothers; preschoolers; food habits; physical activity; association; disadvantage	/	Preschool-FLAT	Questionnaire
The study protocol for a pseudo-randomised pre-post designed controlled intervention trial to study the effects of a 7-week cooking program on self-efficacy and biomarkers of health: the ECU lifestyle and biomarkers get connected study (ECULABJMOF) including the Jamie's Ministry of Food WA participant experience.	Rees et al.	RCT (pseudo-randomised); n=164; Australian adults	Cooking program; Dietary intake; Mental health; Microbiota; Self-efficacy	/	FFQ, beverage intakes	Questionnaire
Identifying Food Literacy Educational Opportunities for Youth	Amin et al.	Pilot-study; n=31; US pre-adolescents; age range: 9-12	Children, cooking, FL, gardening, nutrition	/	/	Parent-administered 10-item questionnaire
Fruit and Vegetable Knowledge and Intake within an Australian Population: The AusDiab Study.	Hill et al.	Cross-sectional study; n=8966; Australian population; age range: ≥25	Health promotion; literacy; eating; diet; survey; questionnaire; fruit; vegetables	/	AusDiab Health Knowledge, Attitudes, and Practice Questionnaire, Victoria FFQ (Intake)	Questionnaire
Tracing the Single and Combined Contributions of Home-Grown Supply and Health Literacy on Fruit and Vegetable Consumption: An Empirical Exploration in Rural India.	Wu et al.	Cross-sectional observational study; n=427; Indian population; mean+SD age: not reported	Health literacy, agriculture, nutrition, fruits and vegetables, home-grown consumption	No validated tool	/	Questionnaire
Effectiveness of an education intervention associated with an exercise program in improving disease-related knowledge and health behaviors among diabetes patients	Ghisi et al.	Intervention study; n=84; US adults; age range: 59.8±11.4	Patient education, diabetes, cardiac rehabilitation	NVS and Medical Term Recognition Test (METER)	Self-administered version of the Mediterranean Diet Score (MDS) tool	Questionnaire
Using the Nutrition Facts Label to Make Food Choices Is Associated with Healthier Eating among 8th and 11th-Grade Students: An Analysis of Statewide Representative Data from the 2019-2020 Texas School Physical Activity and Nutrition Survey.	Pfledderer et al.	Cross-sectional study; n=4730; Texas students; age range: 14.7±1.6	Nutrition; nutrition facts; food labels; healthy usingeating; adolescents; Texas SPAN	/	SPAN, HEI, HFI, UFI	Questionnaire
"Some are healthy and others not": Characterization of vended food products by Accra-based food retailers.	Nanema et al.	Observational qualitative study; n=20; Ghanian population; mean+SD age: not reported	Food acquisition; food environment; food retailers; overweight/obesity	/	/	Semi-structured interviews
Food Insecurity Is Prevalent in Iowa's Medicaid Expansion Population.	Brady et al.	Cross-sectional observational study; n=1349; US population; mean+SD age: 43.5±13.4	Food insecurity, Medic aid, Health policy, Social determinants of health, Survey research	Single Item Literacy Screener (SILS)	/ (Food insecurity USDA 6-item)	Telephone survey
Role of health literacy profiles in fluid management of individuals receiving haemodialysis: A cross-sectional study.	Chen et al.	Cross-sectional study; n=433; Chinese patients with hemodialyis; mean+SD age: 55±15	Dietary habits; haemodialysis; health literacy; latent variable modelling; nursing; treatment adherence and compliance; weight gain	HLQ	/; Self-developed questions about food habits, Fluid Self-efficacy Subscale, Fluid Adherence Subscale	Questionnaire
Digital Technology Characteristics and Literacy Among Families With Children With Asthma: Cross-Sectional Study.	Kan et al.	Cross-sectional study; n=197; US parent-child dyads with a child's asthma diagnosis; mean+SD age: 37±6	Asthma; children; digital literacy; disparities; equity; family; health equity	Validated eHealth Literacy Scale (eHEALS)	/	Questionnaire
Randomized trial of planning tools to reduce unhealthy snacking: Implications for health literacy	Ayre et al.	Pilot-RCT; n=440; Australian adults; mean+SD age: 46.2±13.9	/	NVS	7-item snack score	Online intervention
The 2017/18 Health Behaviour in School-aged Children (HBSC) study – Methodology of the World Health Organization’s child and adolescent health study	Moor et al.	Cross-sectional study; n=4347; German students; age range: 11-15	Adolescents, health behavior, health monitoring, health determinants, HBSC	No, but HBSC	/	Questionnaire
The Relationships between Food Literacy, Health Promotion Literacy and Healthy Eating habits among young adults in South Korea	Lee et al.	Cross-sectional study; n=325; South Korean young adults; age range: 18-24	Food literacy; health promotion literacy; healthy eating habits; young adults	Subscales of European HL Survey questionnaire	SPFLQ43, FL measurement scale	Questionnaire
Effects of a food advertising literacy intervention on Taiwanese children's food purchasing behaviors	Liao et al.	Intervention study (experimental design); n=140; Taiwanese students; age range: 10-11	Advertising, child, follow-up, food, science of nutrition, literacy, Purchasing	/	Food advertising literacy / developed evaluation instrument	Questionnaire
Patients' Health Information Practices and Perceptions of Provider Knowledge in the Case of the Newly Discovered Alpha-gal Food Allergy.	Flaherty et al.	Observational qualitative study; n=28; US parents; mean age: 56	Clinician–patient relationship, HL, medical decision-making, patient satisfaction, physician engagement	/	/	Semistructured interviews
Fruit and Vegetable Intake Is Associated with Food Knowledge among Children Aged 9-14 Years in Southwestern Ontario, Canada.	McEachern et al.	Cross-sectional survey; n=2443; Canadian students; mean+SD age: 11.2±1.3	Diet quality; food knowledge; fruit vegetable consumption; young children.	/	Adapted FFQ	Self-reporting 124 questions
Nutrition Literacy among Cancer Survivors: Feasibility Results from the Healthy Eating and Living Against Breast Cancer (HEAL-BCa) Study: a Pilot Randomized Controlled Trial	Parekh et al.	Pilot-RCT; n=59; US breast cancer patients; mean+SD age: 58±10.3	Nutrition literacy, Breast cancer survivors, Nutrition education, NLit-BCa	NVS	NLit-BCa, fruit/vegetable intake, height and weight (BMI)	Questionnaire
"An Ounce of Prevention is Worth a Pound of Cure": Proposal for a Social Prescribing Strategy for Obesity Prevention and Improvement in Health and Well-being.	Jayasinghe et al.	Research protocol / planned intervention; n=120 planned; Australian population; mean+SD age: N/A	Community development; determinants of health; health care management; obesity; patient education.	/	/	Intervention
Can Items Used in 4-Year-Old Well-Child Visits	Smithers et al.	Longitudinal study; n=2787; Australian children; mean+SD age: 4-7	Screening, Child health, Obesity, Mental health problems, Predictive validity	/	/	Self-reported data, questionnaire
Mental health and wellbeing implications of the COVID-19 quarantine for disabled and disadvantaged children and young people: evidence from a cross-cultural study in Zambia and Sierra Leone.	Sharpe et al.	Cross-sectional survey; n=468 Zambia and Sierra Leone children and adolescents; age range: 12-17	Mental health problems _x0002_ Predictive validity	No, but COVID-19 health literacy' (3 times) and short Warwick-Edinburgh Mental Wellbeing Scale (SWEMWBS)	/	Questionnaire
A Conceptual Model Map on Health and Nutrition Behavior (CMM(HB/NB)).	Schlüter et al.	Conceptional Model	KAP; Maslow’s pyramid of needs; attitude–behavior gap; behavior change theories; FL; HL; intention–behavior gap; knowledge–attitude–practice	/	/	/
A short Food Literacy questionnaire (SFLQ) for adults: Findings from a Swiss validation study	Krause et al.	Validation study; n=2787; Swiss adults; age range: 16-65; median: 43	Food literacy Health literacy Questionnaire Validation	HLS-EU-Q16	SFLQ	Questionnaire
Policy Action Within Urban African Food Systems to Promote Healthy Food Consumption: A Realist Synthesis in Ghana and Kenya.	Booth et al.	Review	Africa; Food Consumption; Food Environments; Food Policy; Realist Review	/	/	/
Food Advertising Literacy Training Reduces the Importance of Taste in Children’s Food-Decision-Making: A Pilot Study.	Ha et al.	Pilot study / Interventional trial; n=39; US children; mean age+SD: 10.3±1.36	Decision-making, food choices, advertising literacy, food advertising, youth, obesity	/	Food advertising literacy	Intervention, narratives
Community Co-Design of Regional Actions for Children's Nutritional Health Combining Indigenous Knowledge and Systems Thinking.	McKelvie-Sebileau et al.	Case study; n=45; New Zealand youth participants and stakeholders; mean+SD age: not reported	Indigenous knowledge; child nutrition; food environment; food systems	/	/	Workshops
Collaborative Strategies to Improve Nutrition Security and Education: Lessons Learned During a Pandemic.	Rosales et al.	Descriptive practice report / narrative article		/	/	/
A Mobile Phone App Intervention Targeting Fruit and Vegetable Consumption: The Efficacy of Textual and Auditory Tailored Health Information Tested in a Randomized Controlled Trial	Elbert et al.	RCT; n= 330; Netherlands population; mean age+SD: 41.4±14.6	/	Self-reported HL (2 questions)	Self-reported FL (1 question)	Questionnaire
Complexities of Addressing Food Insecurity in an Urban Population.	Swavely et al.	Observational study; n=3655; US population; mean+SD age: not reported	Care management; food insecurity; population health	/	/	Intervention
Television viewing and unhealthy diet: implications for children and media interventions.	Harris et al.	Retrospective data analysis; n=193; mean+SD age: 17-44	/	/	/	Online survey
Nutrition Literacy: What Are Young Adults With Type-1 Diabetes Missing?	Abrams et al.	Cross-sectional survey; n=42; US young adults; mean+SD age: 18-30	Type 1 diabetes mellitus, public health, endocrinology and diabetes, nutrition and metabolism, adolescent and young adult	HL (FCCHL: Functional, Communicative, and Critical Health Literacy)	/	40-question survey via Google Forms
A randomized trial of a brief multimedia intervention to improve comprehension of food labels	Jay et al.	RCT; n= 61; Netherlands population; mean age+SD: 50.5±15	Health literacy Food labeling Public health Nutrition	STOFHLA	Nutrition food label quiz assessing food knowledge (developed by authors)	Questionnaire
Children's Discourse of Liked, Healthy, and Unhealthy Foods.	Frerichs et al.	Qualitative study; n=38; USA; mean+SD age: grade 3 to 7	Children; Healthy eating; Nutrition education	/	/	Questionnaire
Delivering a media literacy intervention for body dissatisfaction using an app-based intervention: A feasibility and pilot trial.	Bennett et al.	Clinical pilot trial; n=37; US young female adults; mean+SD age: 21±2.2	Body dissatisfaction; Body image; Ecological momentary interventions; Media literacy interventions; Social media; mHealth	/	/	Online questionnaires (baseline and post-intervention)
HL is associated with Healthy Eating Index Scores and Sugar-Sweetened Beverage Intake: Findings from the Rural Lower Missisippi Delta	Zoellner et al.	Cross-sectional survey; n=376; US population; mean+SD age: 45±16	Health literacy; diet quality; beverages; health disparities	NVS	Validated 158-item regional food frequency questionnaire (regional FFQ), Healthy eating index score	Questionnaire
Understanding nutrition students' knowledge, perceived barriers and their views on the future role of nutritionists regarding sustainable diets.	Baungaard et al.	Observational cross-sectional survey; n=51; UK young adults; mean+SD age: 18-25	Nutrition education; nutrition students; sustainable diets; university level education	/	Sustainable FL (not validated)	Online questionnaire, in virtual or face-to-face interviews
Barriers to COVID-19 vaccine acceptance to improve messages for vaccine uptake in indigenous populations in the central highlands of Guatemala: a participatory qualitative study.	Skinner et al.	Qualitative study; n=42; Indigenous adults; mean+SD age: not reported	/	/	/	Interview
Effects of a behavioral and Health Literacy intervention to reduce sugar-sweetened beverages: a randomized-controlled trial	Zoellner et al. (2016)	RCT; n= 296; Netherlands population; mean age+SD: 42.1±13.4	Beverages, Health literacy, Behavioral research, Randomized controlled trial, Rural population	NVS, numeracy, REALM, Media Literacy	Beverage intake questionnaire (BEVQ-15), dietary recalls (3 non-consecutive days)	Questionnaire
Food Literacy and Dietary Intake in German Office Workers: A Longitudinal Intervention Study	Meyn et al.	Longitudinal intervention study; n=144; German workers; mean+SD age: 50±6.3	dietary intake; food literacy; health literacy; health promotion; nutrition; office workers	No	SFLQ, FFQ	Questionnaire
Using Garden Cafes to engage community stakeholders in health research.	Balls-Berry et al.	Pilot study; n=112; US population; mean+SD age: from under 19 - over 60	/	/	/	Interview
Hungarian Adaptation and Validation of the Short Food Literacy Questionnaire (SFLQ-HU)	Keczeli et al.	Validation study; n=1325; Hungarian population; mean+SD age: 27.7±8.5	Food literacy; health literacy; questionnaire validation; young adults; Short Food Literacy Questionnaire	Brief Health Literacy Screening Tool (BRIEF)	SFLQ, Food Choice Questionnaire (FCQ)	Questionnaire
Perspectives of health educators and interviewers in a randomized controlled trial of a postpartum diabetes prevention program for Latinas: a qualitative assessment.	Gubrium et al.	RCT; n=8; mean+SD age: not reported	Hispanic; Latina; Lifestyle intervention; Postpartum; Process evaluation; Qualitative; Randomised controlled trial; Researchers’ perspective	/	/	Interview
Development and Testing of a Mobile App to Collect Social Determinants of Health Data in Cancer Settings: Interview Study.	Oyedele et al.	Pilot study; US population; n=22; mean+SD age: 62±11	Medical oncology; mobile apps; mobile phone; social determinants of health	CHLT-6	/	Interview + follow-up interviews
Development and validation of a Food Literacy instrument for school children in a Danish context	Stjernqvist et al.	Validation study; Danish school children; n=817; age range: 12-14	Food literacy Sensory competencies Measurement Questionnaire Child/adolescent	10-item HL in School-Aged Children instrument (Paakkari 2016)	37-item FL instrument (validated)	Questionnaire
Cultivating Healthier Habits: The Impact of Workplace Teaching Kitchens on Employee Food Literacy.	Daker et al.	Prospective cohort study; US population; n=720; mean+SD age: 20-40 (80%)	Cooking; employees; food literacy; nutrition education; teaching kitchens; wellbeing	/	International Food Literacy Survey (validated) The Cooking and Food Provisioning Action Scale (CAFPAS) (validated)	Intervention teaching kitchen classes
Development of a Tool for Food Literacy Assessment in Children (TFLAC)	Amin et al.	Cross-sectional validation study; students; n=706; age range: 10-12	Children, cooking, food literacy, food systems, gardening	/	TFLAC	Questionnaire
Building capacity through urban agriculture: report on the askîy project.	Martin et al.	Case study; n=7; age range: 19-29	Capacity building; food security; resilience; self-reliance; social capital; social cohesion; sustainable livelihoods framework; urban agriculture	/	/	One-time, open-ended, one-hour interviews, intervention
The new nutrition science: sustainability and development.	Wahlqvist ML.	Conceptual/narrative research article	/	/	/	/
Buenos habitos alimenticios para una buena salud : evaluation of a nutrition education program to improve heart health and brain health in Latinas.	Otilingam et al.	RCT; Latina population; n=100; mean+SD age: 59±9	Latino; community-based participatory research; diabetes; obesity; outcomes evaluation	NVS	U.S. Department of Agriculture’s Diet and Health Knowledge Survey (nine questions) & Fat-Related Diet Habits Questionnaire	Intervention
Brief instruments for measuring nutrition literacy - the Nutrition Health Literacy Scale and the Self-Perceived Food Literacy Scale Short Form	Griebler et al.	Validation study; Austrian population; n=2993; mean+SD age: 48.3±16.5	Health literacy, Nutrition health literacy, Nutrition literacy, Food literacy, Measure, Validity	Nutrition HL Scale	Self-perceived FL Scale Short Form (SPFL-SF)	Questionnaire
How Schools Can Help Address Social Determinants of Health in Asthma Management.	Perry et al.	Review	Childhood asthma; School-based asthma management; Social determinants of health; school-based telemedicine	/	/	/
"Eat as If You Could Save the Planet and Win!" Sustainability Integration into Nutrition for Exercise and Sport.	Meyer et al.	Concept article	Athlete; environment; food; food literacy; health; sports nutrition; sustainability; sustainable diet	/	/	/
Higher Food Literacy scores are associated with healthier diet quality in children and adolescents: the development and validation of a two-dimensional Food Literacy measurement tool for children and adolescents	Park et al.	Validation study; Austrian population; n=200; age range: 8-18	Literacy; health literacy; questionnaire; eating behavior; sustainable development; diet, food, and nutrition	No (Subjective health-single question) Self-reported health	Two-dimensional 19-item FL measurement tool (validated)	Questionnaire
"Something Fun to Look Forward to": Lessons From Implementing the Prescription for Health Farmers' Market Initiative in Rural Upper Michigan.	Joseph et al.	Pilot study; US population; n=33; mean+SD age: 20 - over 60	Chronic disease; community intervention; food insecurity; fruit and vegetables; health disparities; health promotion; nutrition; produce prescription; quality of life; rural health; social connection; social determinants of health	/	Self‑rated, not validated	Questionnaires, clinical measures
Effectiveness of a School-Based Culinary Programme on 9- and 10-Year-Old Children's Food Literacy and Vegetable, Fruit, and Breakfast Consumption	Labbé et al.	Cluster quasi-experimental trail; Canadian students; n=170; age range: 9-10	Children; cooking; feeding behaviour; health literacy; nutritional sciences/education	/	Questionnaire adapted from other validated tools, not psycho-metrically tested, validity uncertain	Questionnaire
Personalized Communication with Patients at the Emergency Department-An Experimental Design Study.	Gabay et al.	Experimental design study; US population, n=112; age range: 18-80	Clinicians; communication; emergency department; experimental design; mindsets; patient satisfaction	/	/	Questionnaire
Risk analysis of poor health and growth failure of children in the central highlands of Guatemala.	Immink et al.	Cross-sectional study; n=376; Guatemala households with children; age: 0-13 (207 under-five children and 319 school-age children)	Risk factors, morbidity, growth failure, under-five children, school-age children, Guatemala	/	/	Interview
The Nutrition Literacy Assessment Instrument for Italian Subjects, NLit-IT: Exploring Validity and Reliability	Vettori et al.	Cross-sectional study; n=74; Italian population; mean+SD age: 38.8±13.1	Cross cultural adaptation; food appearance; dietetics; obesity; malnutrition; food security; misinformation; food literacy; nutritional literacy	HL-EU-Q6 (Italian version)	NLit-IT, MEDI-Lite	Questionnaire
A two-month follow-up evaluation testing interventions to limit the emergence and spread of antimicrobial resistant bacteria among Maasai of northern Tanzania.	Roulette et al.	Intervention study; Tanzania population; n=93; mean+SD age: not reported	Agro-pastoralists; Community-participatory research; Health education and evaluation; Pasteurization; Sub-Saharan Africa.	/	/	Intervention
A Serious Game (MyDiabetic) to Support Children's Education in Type 1 Diabetes Mellitus: Iterative Participatory Co-Design and Feasibility Study.	Novak D.	Evaluation study; Czech Republic population; n=32; mean+SD age: 7-14	Child; child with diabetes; children; co-design; diabetes mellitus; gaming; glucometer; glucose; insulin; mobile app; mobile phone; patient education; serious game; serious games; user-centered design	/	/	Interviews, workshops, and feedback sessions
Health Literacy and Nutrition Behaviors among Low-Income Adults	Speirs et al.	Cross-sectional study; US population; n=142; mean age: 37±11	Health literacy, nutrition behaviors, nutrition labeling, low-income population	NVS	SFDHKS + nutrition behaviors (FVI, juice)	Questionnaire
Is Our Science Representative? A Systematic Review of Racial and Ethnic Diversity in Orthopaedic Clinical Trials from 2000 to 2020.	Cwalina et al.	Review		/	/	/
Qualitative assessment of user experiences of a novel smart phone application designed to support flexible intensive insulin therapy in type 1 diabetes.	Knight et al.	Qualitative study; Australian population; n=7; mean+SD age: 36±7	Applications; Diabetes technology; Intensive management; Self-management; iphone	/	/	Intervention
Health Literacy and health behavior in adolescence: results of a nationwide online survey among adolescents	Domanska et al.	Cross-sectional study; Indian children; n=1235; age range: 14-17	Generic health literacy, Health-related lifestyle, Adolescence, Survey “Measurement of Health Literacy Among Adolescents Questionnaire” (MOHLAA-Q)	MOHLAA-Q	Health behavior questionnaire regarding physical activity, nutrition (daily fruit and vegetable intake), smoke and drink (AUDIT-C) behavior	Questionnaires
Contextual correlates of child malnutrition in rural Maharashtra.	Bawdekar et al.	Cross-sectional observational study; Indian children; n=1352; mean+SD age: 0-5	/	/	/	Questionnaires
The Comparative Reliability and Feasibility of the Past-Year Canadian Diet History Questionnaire II: Comparison of the Paper and Web Versions.	Lo Siou et al.	Longitudinal cohort; Canadian population; n=492; mean+SD age: 52±13.3	Dietary assessment; feasibility; food frequency questionnaire; reliability	/	/	Questionnaires
Food and health promotion literacy among employees with a low and medium level of education in the Netherlands	Sponselee et al.	Cross-sectional study; Netherlands population; n=222; mean+SD age: 42.6±13	Food literacy, Self-perceived food literacy, Health literacy, Health promotion literacy, Level of education, Workplace, Prevention, Socioeconomic health inequities	Health promotion literacy via 6 items of HLSEU- Q16	Self-perceived FL and health promotion literacy	Questionnaires
Clinical outcomes of a community clinic-based lifestyle change program for prevention and management of metabolic syndrome: Results of the 'Vida Sana/Healthy Life' program.	Risica et al.	Evaluation study; US population; n=641; mean+SD age: 18-70	/	/	/	Intervention
A Case Study of Engaging Hard-to-Reach Participants in the Research Process: Community Advisors on Research Design and Strategies (CARDS)®.	Kaiser et al.	Case-study; US population; n=15; mean+SD age: 20-80	Advisory committees; healthcare disparities; stakeholder engagement; subject recruitment; vulnerable populations.	/	/	Intervention
